# Supplementary material for: SORL1 Polymorphisms in Mexican Patients with Alzheimer’s Disease
Source: Genes (Basel). 2022 Mar 25;13(4):587. doi: 10.3390/genes13040587 (PMC9026506; doi:10.3390/genes13040587)
Supplement: Supplementary file 1 [file genes-13-00587-s001.zip]

Archive with 1 entries (1 files):
- genes-1621620-supplementary.pdf
